# Supplementary material for: External Validation of the Modified 4C Deterioration Model and 4C Mortality Score for COVID-19 Patients in a Swiss Tertiary Hospital
Source: Diagnostics (Basel). 2022 May 3;12(5):1129. doi: 10.3390/diagnostics12051129 (PMC9139628; doi:10.3390/diagnostics12051129)
Supplement: Supplementary file 1 [file diagnostics-12-01129-s001.zip]

Archive with 1 entries (1 files):
- diagnostics-1664572-supplementary.pdf
